# Supplementary material for: YSIRK-G/S-directed translocation is required for Streptococcus suis to deliver diverse cell wall anchoring effectors contributing to bacterial pathogenicity
Source: Virulence. 2020 Nov 2;11(1):1539–56. doi: 10.1080/21505594.2020.1838740 (PMC7644249; doi:10.1080/21505594.2020.1838740)
Supplement: Supplemental Material [file KVIR_A_1838740_SM7169.zip]

Archive with 5 entries (5 files):
- Supplementary Figure S1-S2.docx
- Supplementary Table S1-S2.docx
- Supplementary Table S3.docx
- Supplementary Table S4.docx
- Supplementary Table S5.docx
